# Supplementary material for: Genome-wide identification of NF-Y gene family in maize (Zea mays L.) and the positive role of ZmNF-YC12 in drought resistance and recovery ability
Source: Front Plant Sci. 2023 May 17;14:1159955. doi: 10.3389/fpls.2023.1159955 (PMC10229843; doi:10.3389/fpls.2023.1159955)
Supplement: Supplementary file 1 [file DataSheet_1.zip]

Archive with 5 entries (5 files):
- Supplementary Figures.DOC
- Supplementary Table S1.XLS
- Supplementary Table S2.XLS
- Supplementary Table S3.XLS
- Supplementary Table S4.CSV
