# Supplementary material for: Genome-wide identification of NF-Y gene family in maize (Zea mays L.) and the positive role of ZmNF-YC12 in drought resistance and recovery ability
Source: Front Plant Sci. 2023 May 17;14:1159955. doi: 10.3389/fpls.2023.1159955 (PMC10229843; doi:10.3389/fpls.2023.1159955)
Supplement: Supplementary file 1 [file DataSheet_1.zip › Supplementary Table S1.XLS]

## Sheet: Sheet1
Supplementary Table S1. Primer sequence
Primer names	Primer sequences(5’-3’)	Function
ZmActin -F	GTTTCCTGGGATTGCCGAT	qRT-PCR
ZmActin -R	TCTGCTGCTGAAAAGTGCTGAG	qRT-PCR
ZmNF-YA8-F	TTATGTGGCACCCTATGCCC	qRT-PCR
ZmNF-YA8-R	AAGCCGCCGCATAAAGACT	qRT-PCR
ZmNF-YB3-F	AGGACGCTAAGGAGACCGT	qRT-PCR
ZmNF-YB3-R	TAGTCCTCAAACCCCAGCGT	qRT-PCR
ZmNF-YB11-F	GCTGTCTACAAAGGCTGGCG	qRT-PCR
ZmNF-YB11-R	AGCCCATCCCTTGGTTGTAGA	qRT-PCR
ZmNF-YC6-F	GACCAGGCGAGAAGAAGCAT	qRT-PCR
ZmNF-YC6-R	CTGTGGAGTAGGGCAGCG	qRT-PCR
ZmNF-YC9-F	GGTGGTGCTGATTCATGTGG	qRT-PCR
ZmNF-YC9-R	CATTCTCTGGGTCACTGCCAT	qRT-PCR
ZmNF-YC12-F	GAAGAACGACATTGCCGCAG	qRT-PCR
ZmNF-YC12-R	CCGATTCCGTCGTCCTTCAT	qRT-PCR
ZmDREB1.3-F	CTCAGGCAAGGCAAAAGGAAC	qRT-PCR
ZmDREB1.3-R	GTTGGGCACATCTTCTTCTGATG	qRT-PCR
ZmRD29B-F	TAAACGCCGGGGACACGGTAGT	qRT-PCR
ZmRD29B-R	TTTCCTGTGGCTGTGGTTGG	qRT-PCR
ZmSnRK2.3-F	ATTGTTGAGGAGGCCAAGACC	qRT-PCR
ZmSnRK2.3-R	CATCGGCGTCTGCCTCTTC	qRT-PCR
ZmSOD-F	AGTTCGGTTCTGGATGGGTT	qRT-PCR
ZmSOD-R	GGGTTGATGGCATTTGGAG	qRT-PCR
ZmCAT-F	CAGGCTGTCGTGAGAAGTGC	qRT-PCR
ZmCAT-R	AGATCCAAATGGTACGGTGTTC	qRT-PCR
ZmPOD-F	GCCACTTTCCTTCCGAGTCATA	qRT-PCR
ZmPOD-R	CACTGTAATAAGGCCGGTTGTG	qRT-PCR
ZmP5CS-F	CGAACACAGTATTACATAA	qRT-PCR
ZmP5CS-R	GACAGGTATCTTAGTTGA	qRT-PCR
ZmProDH-F	GTGGAGCAGATCATC	qRT-PCR
ZmProDH-R	CTGTCGAAGGAGGAG	qRT-PCR
ZmAPX-F	CAAAGAGCGGTCTGGTTT	qRT-PCR
ZmAPX-R	AAGTTCCTTGAAGTAAGAGTTGT	qRT-PCR
ZmNF-YC12-GFP-SpeI-F	GGACTAGT ATGGAACCATCCTCTCAG	Subcellular localization
ZmNF-YC12-GFP-BamHI-R	CGGGATCC TCAGTCCCTTTCATGCAG	Subcellular localization
ZmNF-YC12-NCOI-F	CATGCC ATGGAACCATCCTCTCAGCCTCA	VIGS
ZmNF-YC12- AvrII-R	CTAGCC TCAGTCCCTTTCATGCAGTCTCGT	VIGS
KT-ZmNF-YC12-F	TTGAATTC ATGGAACCATCCTCTCAGCCT	Yeast system
KT-ZmNF-YC12-R	TTGGATCC TCAGTCCCTTTCATGCAGTCTC	Yeast system
GAL4 DBD-YC12-Xho1-F	GCTCTAGA ATGGAACCATCCTCTCAGC	Lac
GAL4 DBD-YC12-Not1-R	AAGCGGCC TCAGTCCCTTTCATGCAGT	Lac
