# Supplementary material for: Genome-wide identification of NF-Y gene family in maize (Zea mays L.) and the positive role of ZmNF-YC12 in drought resistance and recovery ability
Source: Front Plant Sci. 2023 May 17;14:1159955. doi: 10.3389/fpls.2023.1159955 (PMC10229843; doi:10.3389/fpls.2023.1159955)
Supplement: Supplementary file 1 [file DataSheet_1.zip › Supplementary Table S2.XLS]

## Sheet: Sheet1
Supplementary Table S2. Motif sequence
Motif number	Motif sequence
Motif 1	CCSEFISFJTGEASDKCZREKRKTINGDDIAWAMARLGFEDYVEPJVPYL
Motif 2	VKEQDPYLPEARIKKIMKRAR
Motif 3	EEPIYVNAKQYHAILRRRQSRAKAEAZNK
Motif 4	ANAKISKDAKETIQE
Motif 5	DVRMISAEAPVVFAK
Motif 6	GSGGRFLNTKKQDKEENS
Motif 7	QPHQQLQQQQQQQLQLFWAEQYREIEAT
Motif 8	ELFLQDLIDRTYEITLQSGAKTLNSFHLKQCVKRYSSFDFLTEVVSKVPD
Motif 9	GSMCSKTIGNSIISQSGPICTPSSDAAGASAASQDRGCLPSVGFRPTANF
Motif 10	YYYMPQQQVPGPGMVYGAQQGHPVTYLWQDPQEQQEQAPEE
Motif 11	YPNIDPYYGSLYAAAYGGHPLMHPPLVGMH
Motif 12	FPEYNGRFEIGLGQSMLVPSNYPCADQCYGMLAAYGMRSMSGGRMLLPLN
Motif 13	HTSTQSDNDEDHGKDNQDTLKPVLSLGKEGSAFLAPKLDYGPSFACIPYT
Motif 14	CJLREMEDHYVHPKSKSNHGSLSGNGYEMKNPGHEVCDRDSSSESDRSH
Motif 15	DESRSSKMAIRNANISPRGRGRGRGRGRGRPPTKRKEVGYVQFEDESSMF
Motif 16	EQHKLETLDSPKAGKFTGIEMTEEEAVAEQQRMFAEARARMNNGAPKPKE
Motif 17	MDPMDIVGKSKEDVSLPKSTMFKIIKEMLPPDVRVARDAQD
Motif 18	QNQQKKQAEPGDQQEAPVTSSDSQPTVGTPSTDYVAPYAPHDMSHAMGQY
Motif 19	HKYRELEGDKAA
Motif 20	KLVVNGMQQRVSTIR
