# Supplementary material for: Genome-wide identification of NF-Y gene family in maize (Zea mays L.) and the positive role of ZmNF-YC12 in drought resistance and recovery ability
Source: Front Plant Sci. 2023 May 17;14:1159955. doi: 10.3389/fpls.2023.1159955 (PMC10229843; doi:10.3389/fpls.2023.1159955)
Supplement: Supplementary file 1 [file DataSheet_1.zip › Supplementary Table S3.XLS]

## Sheet: Sheet1
Supplementary Table S3. Detailed information for ZmNF-Y genes in the Zea mays L. genome
Gene Identififier	Gene Name	Protein	Molecular	Isoelectric	Chromosome	Location	Homologs in Arabidopsis	Homologs in Sorghum	Homologs in Oryza sativa Japonica
		Length (aa)	Weight（Da ）	Point
Zm00001d027874	ZmNF-YA1	237	25843.6	9.0905	1	15805373-15808637	AT3G14020.1	Sb01g045500	LOC_Os03g07880.1
Zm00001d013501	ZmNF-YA2	111	13113.2	12.0398	5	12557664-12558570	AT1G30500.1	Sb01g011220	LOC_Os03g48970.1
Zm00001d029489	ZmNF-YA3	90	10062.6	12.3854	1	71589264-71595809	AT3G14020.1	Sb01g032710	LOC_Os03g29760.1
Zm00001d022109	ZmNF-YA4	301	32792.1	7.6771	7	165030959-165035270	AT1G72830.1	Sb02g038960	LOC_Os07g41720.1
Zm00001d006835	ZmNF-YA5	300	32759.3	9.1105	2	211453451-211457855	AT1G72830.1	Sb02g038960	LOC_Os07g41720.1
Zm00001d033602	ZmNF-YA6	264	27788.9	9.604	1	263505895-263513358	AT1G30500.2	Sb01g011220	LOC_Os03g48970.1
Zm00001d007882	ZmNF-YA7	294	31336	10.0998	2	235103649-235106245	AT5G06510.3	Sb02g003320	LOC_Os07g06470.2
Zm00001d041491	ZmNF-YA8	215	23387.7	8.6739	3	123431302-123438343	AT1G30500.2	Sb08g021370	LOC_Os12g41880.2
Zm00001d026305	ZmNF-YA9	145	16794.1	8.7103	10	141891517-141897548	AT1G30500.1	——	LOC_Os07g41720.1
Zm00001d013676	ZmNF-YA10	341	35736.5	9.6742	5	16480475-16484858	AT5G06510.2	Sb01g013430	LOC_Os03g44540
Zm00001d031063	ZmNF-YA11	214	23301.5	9.1153	1	173335601-173340617	AT1G30500.2	Sb08g021370	LOC_Os12g41880.2
Zm00001d013856	ZmNF-YA12	131	14975	10.3644	5	22308191-22311425	AT1G30500.1	——	LOC_Os12g41880.2
Zm00001d033215	ZmNF-YA13	322	34122.6	10.0538	1	250377935-250382233	AT5G06510.3	Sb01g013430	LOC_Os03g44540.1
Zm00001d031092	ZmNF-YA14	153	16640.7	7.6436	1	174875434-174876987	AT1G17590.4	——	——
Zm00001d018255	ZmNF-YA15	265	28920.4	11.1583	5	211715089-211720032	AT1G72830.1	Sb04g034760	LOC_Os02g53620.1
Zm00001d033773	ZmNF-YA16	189	20518.2	10.3232	1	268504277-268506002	AT1G54160.1	——	LOC_Os07g41720.1
Zm00001d017898	ZmNF-YB1	278	29097.2	6.7994	5	204386830-204388007	AT5G47670.1	Sb04g029350	LOC_Os02g49370.1
Zm00001d019865	ZmNF-YB2	175	19293.7	4.8897	7	68994825-68997112	AT2G27470.1	——	LOC_Os09g39490.1
Zm00001d010574	ZmNF-YB3	178	18808.9	7.5017	8	117330071-117333930	AT2G38880.7	Sb09g022810	LOC_Os05g38820.4
Zm00001d051697	ZmNF-YB4	264	28098	6.8286	4	164127479-164128599	AT5G47670.2	Sb04g029350	LOC_Os02g49370.1
Zm00001d032328	ZmNF-YB5	301	33883	5.6888	1	219431537-219437566	AT5G23090.4	Sb07g019330	LOC_Os08g29500.1
Zm00001d050242	ZmNF-YB6	297	33651.8	5.1688	4	72873166-72879736	AT5G23090.4	Sb07g019330	LOC_Os08g29500.1
Zm00001d019101	ZmNF-YB7	197	21227.7	4.6013	7	16202771-16203691	AT4G14540.1	——	LOC_Os05g49780.1
Zm00001d045772	ZmNF-YB8	262	28038.2	6.6701	9	37856306-37857363	AT5G47670.2	Sb10g010520	LOC_Os06g17480.1
Zm00001d042197	ZmNF-YB9	166	18491.4	7.6719	3	154457527-154458030	AT2G47810.1	Sb03g045130	LOC_Os01g70880.1
Zm00001d006813	ZmNF-YB10	205	21814.4	6.2373	2	211052666-211054021	AT4G14540.1	Sb02g038870	LOC_Os03g29970.1
Zm00001d042968	ZmNF-YB11	112	12332	5.2473	3	182472591-182474866	AT2G38880.8	Sb03g039000	LOC_Os05g38820.4
Zm00001d022099	ZmNF-YB12	212	22149.7	6.6781	7	164733507-164734923	AT4G14540.1	Sb02g038870	LOC_Os07g41580.1
Zm00001d049485	ZmNF-YB13	259	26302	6.1654	4	30460409-30461221	AT4G14540.1	Sb07g004740	LOC_Os08g07740.1
Zm00001d042196	ZmNF-YB14	179	18913	6.7363	3	154450608-154451831	AT2G47810.1	Sb03g045150	LOC_Os01g70890.1
Zm00001d039957	ZmNF-YB15	200	22339.6	4.1706	3	21156624-21175149	AT2G38880.6	——	LOC_Os05g49780.1
Zm00001d001775	ZmNF-YB16	91	10394.6	4.9124	2	567968-568904	AT2G38880.7	——	LOC_Os05g49780.1
Zm00001d038397	ZmNF-YB17	174	18417.5	7.5019	6	152381850-152387535	AT2G37060.3	Sb09g022810	LOC_Os05g38820.4
Zm00001d030151	ZmNF-YB18	105	11914.5	4.9234	1	106425069-106426667	AT2G38880.6	——	LOC_Os05g49780.1
Zm00001d012445	ZmNF-YB19	830	92076.2	4.9196	8	168982663-168990876	AT2G37060.3	Sb03g039060	——
Zm00001d005993	ZmNF-YC1	350	37050.6	6.1186	2	189855073-189858562	AT1G56170.2	Sb02g027870	LOC_Os09g30310.1
Zm00001d023466	ZmNF-YC2	439	49486.9	4.597	10	6682348-6683697	AT1G56170.2	Sb08g003700	LOC_Os01g39850.1
Zm00001d026648	ZmNF-YC3	127	13149.9	9.3993	10	148048984-148050065	AT1G56170.2	Sb06g033380	LOC_Os04g58680.1
Zm00001d020874	ZmNF-YC4	200	21340.3	5.2621	7	131218518-131219657	AT1G56170.2	Sb02g027870	LOC_Os09g30310.1
Zm00001d034872	ZmNF-YC5	367	39341.3	11.2932	1	298942487-298959287	AT1G07980.1	Sb01g000900	LOC_Os03g63530.1
Zm00001d028432	ZmNF-YC6	245	25989.3	5.0564	1	34599368-34601378	AT5G63470.2	Sb01g040980	LOC_Os03g14669.1
Zm00001d052621	ZmNF-YC7	254	27891	5.0974	4	191046626-191052377	AT3G12480.1	Sb05g020860	LOC_Os11g34200.1
Zm00001d039581	ZmNF-YC8	203	21295.6	4.5894	3	9072834-9073771	AT5G43250.1	Sb03g003610	LOC_Os01g08790.1
Zm00001d007436	ZmNF-YC9	234	25511	4.5361	2	225260746-225264684	AT3G12480.1	Sb05g020860	LOC_Os11g34200.1
Zm00001d031310	ZmNF-YC10	200	21549.6	5.928	1	183805913-183807419	AT1G56170.2	Sb07g028600	LOC_Os08g38780.1
Zm00001d046967	ZmNF-YC11	248	27689.2	4.8996	9	110476000-110480388	AT1G56170.2	Sb10g026680	LOC_Os06g45640.1
Zm00001d036648	ZmNF-YC12	255	28600.2	4.8043	6	93659875-93665056	AT1G56170.2	Sb10g026680	LOC_Os06g45640.1
Zm00001d052838	ZmNF-YC13	202	21530.4	5.863	4	198165814-198167061	AT1G56170.2	Sb07g028600	LOC_Os08g38780.1
Zm00001d024230	ZmNF-YC14	251	28028.7	5.0743	10	57549401-57552804	AT1G56170.2	Sb07g005060	LOC_Os02g07450.1
Zm00001d012134	ZmNF-YC15	129	13337.1	8.5187	8	163213351-163214685	AT1G56170.2	——	LOC_Os04g58680.1
Zm00001d038557	ZmNF-YC16	289	32327.2	4.9921	6	155856085-155862224	AT3G12480.1	Sb09g024220	LOC_Os05g41450.1
Zm00001d012133	ZmNF-YC17	129	13369.1	8.0925	8	163223636-163224280	AT1G56170.2	——	LOC_Os04g58680.1
