# Supplementary material for: Genome-wide identification of NF-Y gene family in maize (Zea mays L.) and the positive role of ZmNF-YC12 in drought resistance and recovery ability
Source: Front Plant Sci. 2023 May 17;14:1159955. doi: 10.3389/fpls.2023.1159955 (PMC10229843; doi:10.3389/fpls.2023.1159955)
Supplement: Supplementary file 1 [file DataSheet_1.zip › Supplementary Table S4.CSV]

AverageShortestPathLength	BetweennessCentrality	ClosenessCentrality	ClusteringCoefficient	Degree	Eccentricity	IsSingleNode	name	NeighborhoodConnectivity	NumberOfDirectedEdges	NumberOfUndirectedEdges	PartnerOfMultiEdgedNodePairs	Radiality	selected	SelfLoops	shared name	Stress	TopologicalCoefficient	value
1.4	0.045615933	0.714285714	0.723809524	30	2	FALSE	ZmNF-YC3	12.86666667	0	30	15	0.973333333	FALSE	0	ZmNF-YC3	196	0.514666667	-0.929456766
1.48	0.031053936	0.675675676	0.723809524	30	3	FALSE	ZmNF-YC12	12.73333333	0	30	15	0.968	FALSE	0	ZmNF-YC12	170	0.553623188	-0.996517786
1.48	0.031053936	0.675675676	0.723809524	30	3	FALSE	ZmNF-YC6	12.73333333	0	30	15	0.968	FALSE	0	ZmNF-YC6	170	0.553623188	-0.996517786
1.44	0.142512821	0.694444444	0.552380952	30	3	FALSE	ZmNF-YA2	11.26666667	0	30	15	0.970666667	FALSE	0	ZmNF-YA2	314	0.486956522	-0.887105552
1.52	0.017121631	0.657894737	0.791208791	28	3	FALSE	ZmNF-YB17	12.92857143	0	28	14	0.965333333	FALSE	0	ZmNF-YB17	112	0.562111801	-0.96315103
1.52	0.017121631	0.657894737	0.791208791	28	3	FALSE	ZmNF-YB11	12.92857143	0	28	14	0.965333333	FALSE	0	ZmNF-YB11	112	0.562111801	-0.966684507
1.48	0.105309378	0.675675676	0.494505495	28	3	FALSE	ZmNF-YC4	11.21428571	0	28	14	0.968	FALSE	0	ZmNF-YC4	390	0.467261905	-0.868533069
1.48	0.041228195	0.675675676	0.717948718	26	2	FALSE	ZmNF-YC7	12.61538462	0	26	13	0.968	FALSE	0	ZmNF-YC7	142	0.504615385	-0.909374663
1.52	0.061297677	0.657894737	0.538461538	26	3	FALSE	ZmNF-YC8	11.53846154	0	26	13	0.965333333	FALSE	0	ZmNF-YC8	288	0.480769231	-0.938013592
1.48	0.169566929	0.675675676	0.371794872	26	2	FALSE	ZmNF-YC14	9	0	26	13	0.968	FALSE	0	ZmNF-YC14	362	0.36	0.802496082
1.76	0.003148148	0.568181818	0.909090909	24	3	FALSE	ZmNF-YB3	13	0	24	12	0.949333333	FALSE	0	ZmNF-YB3	18	0.684210526	-0.995020002
1.76	0.003148148	0.568181818	0.909090909	23	3	FALSE	ZmNF-YB13	13	0	24	12	0.949333333	FALSE	0	ZmNF-YB13	18	0.684210526	-0.995020002
1.56	0.031269779	0.641025641	0.696969697	23	3	FALSE	ZmNF-YB12	12.75	0	24	12	0.962666667	FALSE	0	ZmNF-YB12	124	0.53125	-0.937501108
1.6	0.048466573	0.625	0.509090909	22	3	FALSE	ZmNF-YB2	10.27272727	0	22	11	0.96	FALSE	0	ZmNF-YB2	196	0.428030303	-0.886811954
1.8	0.001944444	0.555555556	0.945454545	22	3	FALSE	ZmNF-YB6	13.18181818	0	22	11	0.946666667	FALSE	0	ZmNF-YB6	12	0.693779904	-0.950760415
1.64	0.005002411	0.609756098	0.927272727	22	3	FALSE	ZmNF-YA7	13.63636364	0	22	11	0.957333333	FALSE	0	ZmNF-YA7	38	0.592885375	-0.945217563
1.96	3.70E-04	0.510204082	0.972222222	18	3	FALSE	ZmNF-YC10	13.33333333	0	18	9	0.936	FALSE	0	ZmNF-YC10	2	0.784313725	-0.935192352
1.88	0.01419479	0.531914894	0.714285714	16	3	FALSE	ZmNF-YA14	9.25	0	16	8	0.941333333	FALSE	0	ZmNF-YA14	50	0.4625	0.839693263
1.68	0.032513745	0.595238095	0.607142857	16	2	FALSE	ZmNF-YA6	10.375	0	16	8	0.954666667	FALSE	0	ZmNF-YA6	112	0.415	-0.800226453
1.92	0.006281746	0.520833333	0.80952381	14	3	FALSE	ZmNF-YA10	10.14285714	0	14	7	0.938666667	FALSE	0	ZmNF-YA10	30	0.507142857	0.810656658
2.24	0	0.446428571	1	8	3	FALSE	ZmNF-YA15	9	0	8	4	0.917333333	FALSE	0	ZmNF-YA15	0	0.6	0.854895078
2.04	0.008444444	0.490196078	0.666666667	8	3	FALSE	ZmNF-YA3	10	0	8	4	0.930666667	FALSE	0	ZmNF-YA3	24	0.5	0.808334899
2.2	0	0.454545455	1	8	4	FALSE	ZmNF-YA1	11.5	0	8	4	0.92	FALSE	0	ZmNF-YA1	0	0.676470588	0.800212382
1	0	1	1	6	1	FALSE	ZmNF-YA11	3	0	6	3	1	FALSE	0	ZmNF-YA11	0	1	0.812736124
1	0	1	1	6	1	FALSE	ZmNF-YA4	3	0	6	3	1	FALSE	0	ZmNF-YA4	0	1	0.812736124
1	0	1	1	6	1	FALSE	ZmNF-YA13	3	0	6	3	1	FALSE	0	ZmNF-YA13	0	1	0.812736124
1	0	1	1	6	1	FALSE	ZmNF-YA8	3	0	6	3	1	FALSE	0	ZmNF-YA8	0	1	0.8808329
1.96	0	0.510204082	1	6	3	FALSE	ZmNF-YC9	13.66666667	0	6	3	0.936	FALSE	0	ZmNF-YC9	0	0.594202899	0.822726567
2.4	0	0.416666667	1	4	3	FALSE	ZmNF-YB5	8.5	0	4	2	0.906666667	FALSE	0	ZmNF-YB5	0	0.653846154	0.852461044
1	0	1	0	2	1	FALSE	ZmNF-YC16	1	0	2	1	1	FALSE	0	ZmNF-YC16	0	0	0.808545078
1	0	1	0	2	1	FALSE	ZmNF-YB7	1	0	2	1	1	FALSE	0	ZmNF-YB7	0	0	0.808545078
1	0	1	0	2	1	FALSE	ZmNF-YC13	1	0	2	1	1	FALSE	0	ZmNF-YC13	0	0	0.805434929
1	0	1	0	2	1	FALSE	ZmNF-YA5	1	0	2	1	1	FALSE	0	ZmNF-YA5	0	0	0.805434929
2.4	0	0.416666667	0	2	4	FALSE	ZmNF-YC1	15	0	2	1	0.906666667	FALSE	0	ZmNF-YC1	0	0	-0.87439002
